# Supplementary material for: Total Triterpenes of Wolfiporia cocos (Schwein.) Ryvarden & Gilb Exerts Antidepressant-Like Effects in a Chronic Unpredictable Mild Stress Rat Model and Regulates the Levels of Neurotransmitters, HPA Axis and NLRP3 Pathway
Source: Front Pharmacol. 2022 Feb 14;13:793525. doi: 10.3389/fphar.2022.793525 (PMC8883346; doi:10.3389/fphar.2022.793525)
Supplement: Supplementary file 1 [file DataSheet1.ZIP]

Archive with 55 entries (40 files):
- Supplementary Material/
- Supplementary Material/origin data/
- Supplementary Material/origin data/Behavioral/
- Supplementary Material/origin data/Behavioral/FST/
- Supplementary Material/origin data/Behavioral/FST/Immobility time.xlsx
- Supplementary Material/origin data/Behavioral/OFT/
- Supplementary Material/origin data/Behavioral/OFT/OFT distance.xlsm
- Supplementary Material/origin data/Behavioral/OFT/OFT rest time.xlsm
- Supplementary Material/origin data/Behavioral/OFT/trajectory/
- Supplementary Material/origin data/Behavioral/OFT/trajectory/Control.jpg
- Supplementary Material/origin data/Behavioral/OFT/trajectory/FH.jpg
- Supplementary Material/origin data/Behavioral/OFT/trajectory/Model.jpg
- Supplementary Material/origin data/Behavioral/OFT/trajectory/TTPCH.jpg
- Supplementary Material/origin data/Behavioral/OFT/trajectory/TTPCL.jpg
- Supplementary Material/origin data/Behavioral/OFT/trajectory/TTPCM.jpg
- Supplementary Material/origin data/Behavioral/SPT/
- Supplementary Material/origin data/Behavioral/SPT/Baseline.xlsx
- Supplementary Material/origin data/Behavioral/SPT/Sucrose Preference.xlsx
- Supplementary Material/origin data/Elisa/
- Supplementary Material/origin data/Elisa/BDNF.xlsx
- Supplementary Material/origin data/Elisa/Cytokines/
- Supplementary Material/origin data/Elisa/Cytokines/IL-18.xlsx
- Supplementary Material/origin data/Elisa/Cytokines/IL-1β.xlsx
- Supplementary Material/origin data/Elisa/Cytokines/IL-6.xlsx
- Supplementary Material/origin data/Elisa/Cytokines/TNF-α.xlsx
- Supplementary Material/origin data/Elisa/HPA axis/
- Supplementary Material/origin data/Elisa/HPA axis/ACTH.xlsx
- Supplementary Material/origin data/Elisa/HPA axis/CORT.xlsx
- Supplementary Material/origin data/Elisa/HPA axis/CRH.xlsx
- Supplementary Material/origin data/Elisa/Neurotransmitters/
- Supplementary Material/origin data/Elisa/Neurotransmitters/5-HT.xlsx
- Supplementary Material/origin data/Elisa/Neurotransmitters/DA.xlsx
- Supplementary Material/origin data/Elisa/Neurotransmitters/GLU.xlsx
- Supplementary Material/origin data/Elisa/Neurotransmitters/NE.xlsx
- Supplementary Material/origin data/HE staining/
- Supplementary Material/origin data/HE staining/Control hippocampus.jpg
- Supplementary Material/origin data/HE staining/Control prefrontal cortex.jpg
- Supplementary Material/origin data/HE staining/FH hippocampus.jpg
- Supplementary Material/origin data/HE staining/FH prefrontal cortex.jpg
- Supplementary Material/origin data/HE staining/Model hippocampus.jpg
- Supplementary Material/origin data/HE staining/Model prefrontal cortex.jpg
- Supplementary Material/origin data/HE staining/TTPCH hippocampus.jpg
- Supplementary Material/origin data/HE staining/TTPCH prefrontal cortex.jpg
- Supplementary Material/origin data/HE staining/TTPCL hippocampus.jpg
- Supplementary Material/origin data/HE staining/TTPCL prefrontal cortex.jpg
- Supplementary Material/origin data/HE staining/TTPCM hippocampus.jpg
- Supplementary Material/origin data/HE staining/TTPCM prefrontal cortex.jpg
- Supplementary Material/origin data/LC-MS/
- Supplementary Material/origin data/LC-MS/The components of TTPC.xlsx
- Supplementary Material/origin data/PCR/
- Supplementary Material/origin data/PCR/PCR.xlsm
- Supplementary Material/origin data/WB/
- Supplementary Material/origin data/WB/WB.xlsm
- Supplementary Material/origin data/WB/WB1_20210222_0002.tif
- Supplementary Material/origin data/WB/WB1_20210302_0001.tif
