# Supplementary material for: Total Triterpenes of Wolfiporia cocos (Schwein.) Ryvarden & Gilb Exerts Antidepressant-Like Effects in a Chronic Unpredictable Mild Stress Rat Model and Regulates the Levels of Neurotransmitters, HPA Axis and NLRP3 Pathway
Source: Front Pharmacol. 2022 Feb 14;13:793525. doi: 10.3389/fphar.2022.793525 (PMC8883346; doi:10.3389/fphar.2022.793525)
Supplement: Supplementary file 1 [file DataSheet1.ZIP › Supplementary Material/origin data/Behavioral/FST/Immobility time.xlsx]

## Sheet: Sheet1
Group	Immobility time (min)	Immobility time (s)	Total immobility time (s)
1-1	0	45	45
1-2	1	50	110
1-3	0	21	21
1-4	1	34	94
1-5	1	10	70
1-6	1	1	61
2-1	3	17	197
2-2	3	11	191
2-3	3	12	192
2-4	3	1	181
2-5	2	35	155
2-6	3	4	184
3-1	1	49	109
3-2	1	43	103
3-3	2	8	128
3-4	2	8	128
3-5	1	25	85
3-6	1	17	77
4-1	1	51	111
4-2	1	49	109
4-3	1	20	80
4-4	1	0	60
4-5	1	48	108
4-6	0	58	58
5-1	2	7	127
5-2	0	40	40
5-3	2	20	140
5-4	1	42	102
5-5	2	14	134
5-6	1	58	118
6-1	0	52	52
6-2	2	36	156
6-3	1	21	81
6-4	1	31	91
6-5	0	55	55
6-6	1	26	86
