# Supplementary material for: Total Triterpenes of Wolfiporia cocos (Schwein.) Ryvarden & Gilb Exerts Antidepressant-Like Effects in a Chronic Unpredictable Mild Stress Rat Model and Regulates the Levels of Neurotransmitters, HPA Axis and NLRP3 Pathway
Source: Front Pharmacol. 2022 Feb 14;13:793525. doi: 10.3389/fphar.2022.793525 (PMC8883346; doi:10.3389/fphar.2022.793525)
Supplement: Supplementary file 1 [file DataSheet1.ZIP › Supplementary Material/origin data/Behavioral/OFT/OFT distance.xlsm]

## Sheet: Sheet1
Control	Distance (cm)
Rat01	326.1
Rat02	506.3
Rat03	337.3
Rat04	355.6
Rat05	397.6
Rat06	418.5
Model	Distance (cm)
Rat01	260
Rat02	286
Rat03	228.1
Rat04	247.1
Rat05	245.2
Rat06	242.3
FH	Distance (cm)
Rat01	333.3
Rat02	470.2
Rat03	412.4
Rat04	436.4
Rat05	570.7
Rat06	429.7
TTPCL	Distance (cm)
Rat01	331.8
Rat02	307.6
Rat03	338.3
Rat04	543.7
Rat05	499.9
Rat06	601.1
TTPCM	Distance (cm)
Rat01	458.5
Rat02	397.4
Rat03	581
Rat04	399.7
Rat05	430.2
Rat06	405.5
TTPCH	Distance (cm)
Rat01	399.7
Rat02	444
Rat03	430.2
Rat04	378.8
Rat05	613.8
Rat06	599.9
