# Supplementary material for: Total Triterpenes of Wolfiporia cocos (Schwein.) Ryvarden & Gilb Exerts Antidepressant-Like Effects in a Chronic Unpredictable Mild Stress Rat Model and Regulates the Levels of Neurotransmitters, HPA Axis and NLRP3 Pathway
Source: Front Pharmacol. 2022 Feb 14;13:793525. doi: 10.3389/fphar.2022.793525 (PMC8883346; doi:10.3389/fphar.2022.793525)
Supplement: Supplementary file 1 [file DataSheet1.ZIP › Supplementary Material/origin data/Behavioral/OFT/OFT rest time.xlsm]

## Sheet: Sheet1
Control	Rest Duration (s)
Rat01	115.9
Rat02	78.8
Rat03	124.4
Rat04	104.1
Rat05	99.1
Rat06	98.1
Model	Rest Duration (s)
Rat01	126.8
Rat02	121.8
Rat03	135.1
Rat04	127.7
Rat05	125.5
Rat06	128.8
FH	Rest Duration (s)
Rat01	113.1
Rat02	83.8
Rat03	100.1
Rat04	82.8
Rat05	81.8
Rat06	97.4
TTPCL	Rest Duration (s)
Rat01	117.4
Rat02	113.7
Rat03	108.1
Rat04	73.5
Rat05	89.9
Rat06	68.8
TTPCM	Rest Duration (s)
Rat01	92.2
Rat02	97.2
Rat03	83.5
Rat04	100.5
Rat05	96.8
Rat06	101.1
TTPCH	Rest Duration (s)
Rat01	100.5
Rat02	95.8
Rat03	96.8
Rat04	101.8
Rat05	80.8
Rat06	68.5
