# Supplementary material for: Total Triterpenes of Wolfiporia cocos (Schwein.) Ryvarden & Gilb Exerts Antidepressant-Like Effects in a Chronic Unpredictable Mild Stress Rat Model and Regulates the Levels of Neurotransmitters, HPA Axis and NLRP3 Pathway
Source: Front Pharmacol. 2022 Feb 14;13:793525. doi: 10.3389/fphar.2022.793525 (PMC8883346; doi:10.3389/fphar.2022.793525)
Supplement: Supplementary file 1 [file DataSheet1.ZIP › Supplementary Material/origin data/Behavioral/SPT/Baseline.xlsx]

## Sheet: Sheet1
group	the remaining sucrose water (ml)	the remaining water (ml)	sucrose water consumption (ml)	water consumption (ml)	sucrose preference
1-1	94	91	6	9	0.4
1-2	83	93	17	7	0.708333
1-3	85	89	15	11	0.576923
1-4	92	95	8	5	0.615385
1-5	82	99	18	1	0.947368
1-6	85	98	15	2	0.882353
2-1	90	85	10	15	0.4
2-2	73	98	27	2	0.931034
2-3	89	87	11	13	0.458333
2-4	71	97	29	3	0.90625
2-5	65	88	35	12	0.744681
2-6	84	97	16	3	0.842105
3-1	67	90	33	10	0.767442
3-2	78	90	22	10	0.6875
3-3	81	89	19	11	0.633333
3-4	82	88	18	12	0.6
3-5	78	96	22	4	0.846154
3-6	80	95	20	5	0.8
4-1	79	93	21	7	0.75
4-2	86	99	14	1	0.933333
4-3	89	93	11	7	0.611111
4-4	88	93	12	7	0.631579
4-5	81	75	19	25	0.431818
4-6	72	92	28	8	0.777778
5-1	72	91	28	9	0.756757
5-2	76	96	24	4	0.857143
5-3	84	95	16	5	0.761905
5-4	92	88	8	12	0.4
5-5	75	92	25	8	0.757576
5-6	89	95	11	5	0.6875
6-1	81	96	19	4	0.826087
6-2	87	93	13	7	0.65
6-3	90	94	10	6	0.625
6-4	90	93	10	7	0.588235
6-5	81	93	19	7	0.730769
6-6	87	96	13	4	0.764706
