# Supplementary material for: Total Triterpenes of Wolfiporia cocos (Schwein.) Ryvarden & Gilb Exerts Antidepressant-Like Effects in a Chronic Unpredictable Mild Stress Rat Model and Regulates the Levels of Neurotransmitters, HPA Axis and NLRP3 Pathway
Source: Front Pharmacol. 2022 Feb 14;13:793525. doi: 10.3389/fphar.2022.793525 (PMC8883346; doi:10.3389/fphar.2022.793525)
Supplement: Supplementary file 1 [file DataSheet1.ZIP › Supplementary Material/origin data/Behavioral/SPT/Sucrose Preference.xlsx]

## Sheet: Sheet1
group	the remaining sucrose water (ml)	the remaining water (ml)	sucrose water consumption (ml)	water consumption (ml)	sucrose preference
1-1	82	96	18	4	0.818182
1-2	84	92	16	8	0.666667
1-3	82	98	18	2	0.9
1-4	70	97	30	3	0.909091
1-5	75	95	25	5	0.833333
1-6	76	97	24	3	0.888889
2-1	85	86	15	14	0.517241
2-2	80	88	20	12	0.625
2-3	64	90	36	10	0.782609
2-4	84	86	16	14	0.533333
2-5	81	88	19	12	0.612903
2-6	88	80	12	20	0.375
3-1	88	97	12	3	0.8
3-2	86	85	14	15	0.482759
3-3	58	97	42	3	0.933333
3-4	65	90	35	10	0.777778
3-5	78	95	22	5	0.814815
3-6	81	90	19	10	0.655172
4-1	75	93	25	7	0.78125
4-2	87	93	13	7	0.65
4-3	78	97	22	3	0.88
4-4	68	94	32	6	0.842105
4-5	67	93	33	7	0.825
4-6	89	99	11	1	0.916667
5-1	71	95	29	5	0.852941
5-2	85	98	15	2	0.882353
5-3	73	97	27	3	0.9
5-4	82	93	18	7	0.72
5-5	77	90	23	10	0.69697
5-6	83	97	17	3	0.85
6-1	79	99	21	1	0.954545
6-2	80	98	20	2	0.909091
6-3	84	91	16	9	0.64
6-4	54	95	46	5	0.901961
6-5	79	94	21	6	0.777778
6-6	84	98	16	2	0.888889
