# Supplementary material for: Total Triterpenes of Wolfiporia cocos (Schwein.) Ryvarden & Gilb Exerts Antidepressant-Like Effects in a Chronic Unpredictable Mild Stress Rat Model and Regulates the Levels of Neurotransmitters, HPA Axis and NLRP3 Pathway
Source: Front Pharmacol. 2022 Feb 14;13:793525. doi: 10.3389/fphar.2022.793525 (PMC8883346; doi:10.3389/fphar.2022.793525)
Supplement: Supplementary file 1 [file DataSheet1.ZIP › Supplementary Material/origin data/Elisa/BDNF.xlsx]

## Sheet: Sheet1
Group	OD			Y	X	BDNF (pg/ml)			standard curve
1-1	0.5737			0.5737	170.14	8506.98			pg/ml	OD
1-2	0.5504			0.5504	161.58	8078.99			0	0.071
1-3	0.583			0.583	173.556	8677.8			50	0.2629
1-4	0.5005			0.5005	143.248	7162.39			100	0.3706
1-5	0.5868			0.5868	174.952	8747.6			200	0.6656
									400	1.2535
2-1	0.4706			0.4706	132.263	6613.17			800	2.259
2-2	0.5078			0.5078	145.93	7296.48
2-3	0.5228			0.5228	151.44	7572.01			blank:	0.071
2-4	0.4999			0.4999	143.027	7151.37
2-5	0.496			0.496	141.595	7079.73			equation: y = a + b*x
									------------------------------------------------------------------
3-1	0.5612			0.5612	165.547	8277.37			a = 0.03957
3-2	0.5651			0.5651	166.98	8349.01			b = 0.00272
3-3	0.5043			0.5043	144.644	7232.19			r^2 = 0.99825
3-4	0.5251			0.5251	152.285	7614.26
3-5	0.603			0.603	180.904	9045.18
4-1	0.5727			0.5727	169.772	8488.61
4-2	0.5193			0.5193	150.154	7507.72
4-3	0.5202			0.5202	150.485	7524.26
4-4	0.5277			0.5277	153.24	7662.02
4-5	0.528			0.528	153.351	7667.53
5-1	0.5515			0.5515	161.984	8099.19
5-2	0.504			0.504	144.534	7226.68
5-3	0.4855			0.4855	137.737	6886.86
5-4	0.511			0.511	147.105	7355.26
5-5	0.5396			0.5396	157.612	7880.61
6-1	0.5872			0.5872	175.099	8754.95
6-2	0.5361			0.5361	156.326	7816.32
6-3	0.5124			0.5124	147.62	7380.98
6-4	0.5308			0.5308	154.379	7718.96
6-5	0.5269			0.5269	152.946	7647.32
