# Supplementary material for: Total Triterpenes of Wolfiporia cocos (Schwein.) Ryvarden & Gilb Exerts Antidepressant-Like Effects in a Chronic Unpredictable Mild Stress Rat Model and Regulates the Levels of Neurotransmitters, HPA Axis and NLRP3 Pathway
Source: Front Pharmacol. 2022 Feb 14;13:793525. doi: 10.3389/fphar.2022.793525 (PMC8883346; doi:10.3389/fphar.2022.793525)
Supplement: Supplementary file 1 [file DataSheet1.ZIP › Supplementary Material/origin data/Elisa/Cytokines/IL-18.xlsx]

## Sheet: Sheet1
Group	OD			Y	X	IL-18 (pg/ml)			standard curve
1-1	0.509			0.509	28.8279	144.14			pg/ml
1-2	0.577			0.577	33.7739	168.869			0	0.07
1-3	0.554			0.554	32.101	160.505			10	0.227
1-4	0.565			0.565	32.9011	164.505			20	0.418
1-5	0.565			0.565	32.9011	164.505			40	0.696
1-6	0.594			0.594	35.0104	175.052			80	1.238
									160	2.289
2-1	0.649			0.649	39.0108	195.054
2-2	0.639			0.639	38.2835	191.417			blank	0.07
2-3	0.592			0.592	34.8649	174.325
2-4	0.614			0.614	36.4651	182.325			equation: y = a + b*x
2-5	0.577			0.577	33.7739	168.869			------------------------------------------------------------------
2-6	0.634			0.634	37.9198	189.599			a = 0.04266
									b = 0.01375
3-1	0.563			0.563	32.7556	163.778			r^2 = 0.99837
3-2	0.594			0.594	35.0104	175.052
3-3	0.55			0.55	31.8101	159.05
3-4	0.55			0.55	31.8101	159.05
3-5	0.529			0.529	30.2826	151.413
3-6	0.522			0.522	29.7735	148.867
4-1	0.586			0.586	34.4285	172.143
4-2	0.587			0.587	34.5012	172.506
4-3	0.549			0.549	31.7373	158.687
4-4	0.588			0.588	34.574	172.87
4-5	0.569			0.569	33.192	165.96
4-6	0.568			0.568	33.1193	165.596
5-1	0.528			0.528	30.2099	151.049
5-2	0.516			0.516	29.3371	146.685
5-3	0.532			0.532	30.5008	152.504
5-4	0.537			0.537	30.8645	154.323
5-5	0.492			0.492	27.5914	137.957
5-6	0.511			0.511	28.9734	144.867
6-1	0.586			0.586	34.4285	172.143
6-2	0.592			0.592	34.8649	174.325
6-3	0.557			0.557	32.3192	161.596
6-4	0.58			0.58	33.9921	169.961
6-5	0.591			0.591	34.7922	173.961
6-6	0.57			0.57	33.2648	166.324
