# Supplementary material for: Total Triterpenes of Wolfiporia cocos (Schwein.) Ryvarden & Gilb Exerts Antidepressant-Like Effects in a Chronic Unpredictable Mild Stress Rat Model and Regulates the Levels of Neurotransmitters, HPA Axis and NLRP3 Pathway
Source: Front Pharmacol. 2022 Feb 14;13:793525. doi: 10.3389/fphar.2022.793525 (PMC8883346; doi:10.3389/fphar.2022.793525)
Supplement: Supplementary file 1 [file DataSheet1.ZIP › Supplementary Material/origin data/Elisa/Cytokines/IL-1β.xlsx]

## Sheet: Sheet1
Group	OD			Y	X	IL-1β (pg/ml)			standard curve
1-1	0.414			0.414	7.60048	38.0024			pg/ml
1-2	0.404			0.404	7.40622	37.0311			0	0.058
1-3	0.433			0.433	7.96957	39.8478			2.5	0.168
1-4	0.461			0.461	8.51349	42.5674			5	0.301
1-5	0.426			0.426	7.83359	39.1679			10	0.501
1-6	0.435			0.435	8.00842	40.0421			20	0.969
									40	2.129
2-1	0.537			0.537	9.98985	49.9492
2-2	0.475			0.475	8.78545	43.9273			blank	0.059
2-3	0.533			0.533	9.91215	49.5607
2-4	0.518			0.518	9.62076	48.1038			equation: y = a + b*x
2-5	0.522			0.522	9.69846	48.4923			------------------------------------------------------------------
2-6	0.554			0.554	10.3201	51.6004			a = -0.03626
									b = 0.05148
3-1	0.475			0.475	8.78545	43.9273			r^2 = 0.99586
3-2	0.457			0.457	8.43579	42.1789
3-3	0.436			0.436	8.02784	40.1392
3-4	0.429			0.429	7.89186	39.4593
3-5	0.403			0.403	7.38679	36.934
3-6	0.443			0.443	8.16382	40.8191
4-1	0.455			0.455	8.39693	41.9847
4-2	0.45			0.45	8.2998	41.499
4-3	0.442			0.442	8.1444	40.722
4-4	0.435			0.435	8.00842	40.0421
4-5	0.453			0.453	8.35808	41.7904
4-6	0.456			0.456	8.41636	42.0818
5-1	0.464			0.464	8.57177	42.8588
5-2	0.46			0.46	8.49406	42.4703
5-3	0.443			0.443	8.16382	40.8191
5-4	0.436			0.436	8.02784	40.1392
5-5	0.458			0.458	8.45521	42.2761
5-6	0.454			0.454	8.37751	41.8875
6-1	0.479			0.479	8.86315	44.3158
6-2	0.433			0.433	7.96957	39.8478
6-3	0.462			0.462	8.53291	42.6646
6-4	0.465			0.465	8.59119	42.956
6-5	0.463			0.463	8.55234	42.7617
6-6	0.457			0.457	8.43579	42.1789
