# Supplementary material for: Total Triterpenes of Wolfiporia cocos (Schwein.) Ryvarden & Gilb Exerts Antidepressant-Like Effects in a Chronic Unpredictable Mild Stress Rat Model and Regulates the Levels of Neurotransmitters, HPA Axis and NLRP3 Pathway
Source: Front Pharmacol. 2022 Feb 14;13:793525. doi: 10.3389/fphar.2022.793525 (PMC8883346; doi:10.3389/fphar.2022.793525)
Supplement: Supplementary file 1 [file DataSheet1.ZIP › Supplementary Material/origin data/Elisa/Cytokines/IL-6.xlsx]

## Sheet: Sheet1
Group	OD			Y	X	IL-6 (pg/ml)			standard curve
1-1	0.548			0.548	29.5024	147.512			pg/ml
1-2	0.557			0.557	30.1575	150.788			0	0.073
1-3	0.542			0.542	29.0657	145.328			10	0.247
1-4	0.546			0.546	29.3568	146.784			20	0.456
1-5	0.505			0.505	26.3725	131.862			40	0.774
1-6	0.565			0.565	30.7398	153.699			80	1.253
									160	2.312
2-1	0.636			0.636	35.9079	179.539
2-2	0.607			0.607	33.797	168.985			blank	0.058
2-3	0.618			0.618	34.5976	172.988
2-4	0.605			0.605	33.6514	168.257			equation: y = a + b*x
2-5	0.653			0.653	37.1453	185.726			------------------------------------------------------------------
2-6	0.659			0.659	37.582	187.91			a = 0.08469
									b = 0.01374
3-1	0.529			0.529	28.1194	140.597			r^2 = 0.99560
3-2	0.577			0.577	31.6133	158.066
3-3	0.545			0.545	29.2841	146.42
3-4	0.538			0.538	28.7745	143.873
3-5	0.522			0.522	27.6099	138.05
3-6	0.563			0.563	30.5943	152.971
4-1	0.549			0.549	29.5752	147.876
4-2	0.549			0.549	29.5752	147.876
4-3	0.503			0.503	26.2269	131.135
4-4	0.5			0.5	26.0085	130.043
4-5	0.549			0.549	29.5752	147.876
4-6	0.539			0.539	28.8473	144.237
5-1	0.529			0.529	28.1194	140.597
5-2	0.515			0.515	27.1004	135.502
5-3	0.512			0.512	26.882	134.41
5-4	0.552			0.552	29.7936	148.968
5-5	0.551			0.551	29.7208	148.604
5-6	0.508			0.508	26.5909	132.954
6-1	0.508991			0.508991	26.663	133.315
6-2	0.510293			0.510293	26.7578	133.789
6-3	0.524615			0.524615	27.8003	139.001
6-4	0.524615			0.524615	27.8003	139.001
6-5	0.514199			0.514199	27.0421	135.211
6-6	0.514199			0.514199	27.0421	135.211
