# Supplementary material for: Total Triterpenes of Wolfiporia cocos (Schwein.) Ryvarden & Gilb Exerts Antidepressant-Like Effects in a Chronic Unpredictable Mild Stress Rat Model and Regulates the Levels of Neurotransmitters, HPA Axis and NLRP3 Pathway
Source: Front Pharmacol. 2022 Feb 14;13:793525. doi: 10.3389/fphar.2022.793525 (PMC8883346; doi:10.3389/fphar.2022.793525)
Supplement: Supplementary file 1 [file DataSheet1.ZIP › Supplementary Material/origin data/Elisa/Cytokines/TNF-α.xlsx]

## Sheet: Sheet1
Group	OD			Y	X			standard curve
1-1	0.598			0.598	68.7386			pg/ml
1-2	0.56			0.56	63.8088			0	0.08
1-3	0.568			0.568	64.8467			20	0.225
1-4	0.61			0.61	70.2953			40	0.385
1-5	0.594			0.594	68.2196			80	0.69
1-6	0.505			0.505	56.6736			160	1.25
								320	2.558
2-1	0.676			0.676	78.8575
2-2	0.683			0.683	79.7656			blank	0.059
2-3	0.651			0.651	75.6143
2-4	0.658			0.658	76.5224			equation: y = a + b*x
2-5	0.673			0.673	78.4683			------------------------------------------------------------------
2-6	0.707			0.707	82.8792			a = 0.00914
								b = 0.00771
3-1	0.603			0.603	69.3872			r^2 = 0.99920
3-2	0.601			0.601	69.1278
3-3	0.62			0.62	71.5926
3-4	0.644			0.644	74.7062
3-5	0.627			0.627	72.5007
3-6	0.61			0.61	70.2953
4-1	0.626			0.626	72.371
4-2	0.599			0.599	68.8683
4-3	0.567			0.567	64.7169
4-4	0.622			0.622	71.8521
4-5	0.659			0.659	76.6521
4-6	0.643			0.643	74.5764
5-1	0.658			0.658	76.5224
5-2	0.598			0.598	68.7386
5-3	0.604			0.604	69.5169
5-4	0.651			0.651	75.6143
5-5	0.635			0.635	73.5386
5-6	0.662			0.662	77.0413
6-1	0.626			0.626	72.371
6-2	0.6			0.6	68.998
6-3	0.633			0.633	73.2791
6-4	0.599			0.599	68.8683
6-5	0.643			0.643	74.5764
6-6	0.54			0.54	61.2142
