# Supplementary material for: Total Triterpenes of Wolfiporia cocos (Schwein.) Ryvarden & Gilb Exerts Antidepressant-Like Effects in a Chronic Unpredictable Mild Stress Rat Model and Regulates the Levels of Neurotransmitters, HPA Axis and NLRP3 Pathway
Source: Front Pharmacol. 2022 Feb 14;13:793525. doi: 10.3389/fphar.2022.793525 (PMC8883346; doi:10.3389/fphar.2022.793525)
Supplement: Supplementary file 1 [file DataSheet1.ZIP › Supplementary Material/origin data/Elisa/HPA axis/ACTH.xlsx]

## Sheet: Sheet1
Group	OD			Y	X	ACTH (pg/ml)			standard curve
1-1	0.597			0.597	15.8184	79.092			pg/ml	OD
1-2	0.583			0.583	15.38	76.9001			0	0.078
1-3	0.564			0.564	14.7851	73.9254			5	0.237
1-4	0.598			0.598	15.8497	79.2486			10	0.45
1-5	0.594			0.594	15.7245	78.6223			20	0.692
1-6	0.589			0.589	15.5679	77.8395			40	1.414
									80	2.63
2-1	0.639			0.639	17.1336	85.6678
2-2	0.632			0.632	16.9144	84.5718			blank:	0.057
2-3	0.613			0.613	16.3194	81.5971
2-4	0.599			0.599	15.881	79.4052			equation: y = a + b*x
2-5	0.61			0.61	16.2255	81.1274			------------------------------------------------------------------
2-6	0.661			0.661	17.8224	89.1122			a = 0.03483
									b = 0.03194
3-1	0.589			0.589	15.5679	77.8395			r^2 = 0.99877
3-2	0.574			0.574	15.0982	75.4911
3-3	0.57			0.57	14.973	74.8648
3-4	0.539			0.539	14.0023	70.0113
3-5	0.536			0.536	13.9083	69.5416
3-6	0.582			0.582	15.3487	76.7436
4-1	0.613			0.613	16.3194	81.5971
4-2	0.621			0.621	16.5699	82.8496
4-3	0.561			0.561	14.6911	73.4557
4-4	0.6			0.6	15.9123	79.5617
4-5	0.622			0.622	16.6012	83.0062
4-6	0.603			0.603	16.0063	80.0314
5-1	0.608			0.608	16.1628	80.8142
5-2	0.597			0.597	15.8184	79.092
5-3	0.61			0.61	16.2255	81.1274
5-4	0.627			0.627	16.7578	83.789
5-5	0.598			0.598	15.8497	79.2486
5-6	0.601			0.601	15.9437	79.7183
6-1	0.627			0.627	16.7578	83.789
6-2	0.599			0.599	15.881	79.4052
6-3	0.607			0.607	16.1315	80.6577
6-4	0.59			0.59	15.5992	77.9961
6-5	0.574			0.574	15.0982	75.4911
6-6	0.591			0.591	15.6305	78.1526
