# Supplementary material for: Total Triterpenes of Wolfiporia cocos (Schwein.) Ryvarden & Gilb Exerts Antidepressant-Like Effects in a Chronic Unpredictable Mild Stress Rat Model and Regulates the Levels of Neurotransmitters, HPA Axis and NLRP3 Pathway
Source: Front Pharmacol. 2022 Feb 14;13:793525. doi: 10.3389/fphar.2022.793525 (PMC8883346; doi:10.3389/fphar.2022.793525)
Supplement: Supplementary file 1 [file DataSheet1.ZIP › Supplementary Material/origin data/Elisa/HPA axis/CORT.xlsx]

## Sheet: Sheet1
Group	OD			Y	X	CORT (ng/ml)			standard curve
1-1	0.56			0.56	3.15196	15.7598			0	0.141
1-2	0.566			0.566	3.19371	15.9686			1	0.231
1-3	0.566			0.566	3.19371	15.9686			2	0.4
1-4	0.574			0.574	3.24939	16.2469			4	0.692
1-5	0.577			0.577	3.27026	16.3513			8	1.201
1-6	0.6			0.6	3.43033	17.1516			16	2.432
2-1	0.598			0.598	3.41641	17.082			blank:	0.056
2-2	0.575			0.575	3.25635	16.2817
2-3	0.57			0.57	3.22155	16.1077			equation: y = a + b*x
2-4	0.567			0.567	3.20067	16.0034			------------------------------------------------------------------
2-5	0.594			0.594	3.38857	16.9429			a = 0.05109
2-6	0.583			0.583	3.31202	16.5601			b = 0.14369
									r^2 = 0.99855
3-1	0.58			0.58	3.29114	16.4557
3-2	0.558			0.558	3.13804	15.6902
3-3	0.569			0.569	3.21459	16.0729
3-4	0.53			0.53	2.94318	14.7159
3-5	0.581			0.581	3.2981	16.4905
3-6	0.59			0.59	3.36073	16.8037
4-1	0.568			0.568	3.20763	16.0382
4-2	0.562			0.562	3.16588	15.8294
4-3	0.555			0.555	3.11716	15.5858
4-4	0.54			0.54	3.01277	15.0639
4-5	0.54			0.54	3.01277	15.0639
4-6	0.582			0.582	3.30506	16.5253
5-1	0.578			0.578	3.27722	16.3861
5-2	0.571			0.571	3.22851	16.1425
5-3	0.547			0.547	3.06148	15.3074
5-4	0.549			0.549	3.0754	15.377
5-5	0.567			0.567	3.20067	16.0034
5-6	0.563			0.563	3.17283	15.8642
6-1	0.569			0.569	3.21459	16.0729
6-2	0.562			0.562	3.16588	15.8294
6-3	0.593			0.593	3.38161	16.9081
6-4	0.57			0.57	3.22155	16.1077
6-5	0.575			0.575	3.25635	16.2817
6-6	0.541			0.541	3.01973	15.0986
