# Supplementary material for: Total Triterpenes of Wolfiporia cocos (Schwein.) Ryvarden & Gilb Exerts Antidepressant-Like Effects in a Chronic Unpredictable Mild Stress Rat Model and Regulates the Levels of Neurotransmitters, HPA Axis and NLRP3 Pathway
Source: Front Pharmacol. 2022 Feb 14;13:793525. doi: 10.3389/fphar.2022.793525 (PMC8883346; doi:10.3389/fphar.2022.793525)
Supplement: Supplementary file 1 [file DataSheet1.ZIP › Supplementary Material/origin data/Elisa/HPA axis/CRH.xlsx]

## Sheet: Sheet1
Group	OD			Y	X	CRH (pg/ml)			standard curve
1-1	0.603			0.603	22.8583	114.292			0	0.061
1-2	0.551			0.551	20.8707	104.354			5	0.171
1-3	0.556			0.556	21.0619	105.309			10	0.285
1-4	0.563			0.563	21.3294	106.647			20	0.483
1-5	0.55			0.55	20.8325	104.163			40	0.909
1-6	0.553			0.553	20.9472	104.736			80	2.176
2-1	0.581			0.581	22.0174	110.087			blank:	0.055
2-2	0.601			0.601	22.7819	113.909
2-3	0.582			0.582	22.0556	110.278			equation: y = a + b*x
2-4	0.592			0.592	22.4379	112.189			------------------------------------------------------------------
2-5	0.687			0.687	26.069	130.345			a = -0.05003
2-6	0.607			0.607	23.0112	115.056			b = 0.02616
									r^2 = 0.98940
3-1	0.592			0.592	22.4379	112.189
3-2	0.605			0.605	22.9348	114.674
3-3	0.587			0.587	22.2468	111.234
3-4	0.582			0.582	22.0556	110.278
3-5	0.588			0.588	22.285	111.425
3-6	0.585			0.585	22.1703	110.852
4-1	0.574			0.574	21.7499	108.749
4-2	0.558			0.558	21.1383	105.692
4-3	0.603			0.603	22.8583	114.292
4-4	0.597			0.597	22.629	113.145
4-5	0.558			0.558	21.1383	105.692
4-6	0.587			0.587	22.2468	111.234
5-1	0.549			0.549	20.7943	103.971
5-2	0.537			0.537	20.3356	101.678
5-3	0.564			0.564	21.3676	106.838
5-4	0.575			0.575	21.7881	108.94
5-5	0.573			0.573	21.7116	108.558
5-6	0.558			0.558	21.1383	105.692
6-1	0.53			0.53	20.0681	100.34
6-2	0.52			0.52	19.6858	98.4292
6-3	0.526			0.526	19.9152	99.5759
6-4	0.532			0.532	20.1445	100.723
6-5	0.522			0.522	19.7623	98.8114
6-6	0.481			0.481	18.1951	90.9757
