# Supplementary material for: Total Triterpenes of Wolfiporia cocos (Schwein.) Ryvarden & Gilb Exerts Antidepressant-Like Effects in a Chronic Unpredictable Mild Stress Rat Model and Regulates the Levels of Neurotransmitters, HPA Axis and NLRP3 Pathway
Source: Front Pharmacol. 2022 Feb 14;13:793525. doi: 10.3389/fphar.2022.793525 (PMC8883346; doi:10.3389/fphar.2022.793525)
Supplement: Supplementary file 1 [file DataSheet1.ZIP › Supplementary Material/origin data/Elisa/Neurotransmitters/5-HT.xlsx]

## Sheet: Sheet1
Group	OD			Y	X	5-HT (ng/ml)			standard curve
1-1	0.6633			0.6633	5.28814	264.407			0	0.0806
1-2	0.6501			0.6501	5.15474	257.737			1.5	0.2506
1-3	0.6786			0.6786	5.44277	272.138			3	0.4887
1-4	0.6581			0.6581	5.23559	261.78			6	0.7453
1-5	0.6395			0.6395	5.04762	252.381			12	1.4093
									24	2.4669
2-1	0.6396			0.6396	5.04863	252.431
2-2	0.5958			0.5958	4.60598	230.299			blank	0.0736
2-3	0.611			0.611	4.75959	237.98
2-4	0.5657			0.5657	4.30178	215.089			equation: y = a + b*x
2-5	0.6014			0.6014	4.66257	233.129			------------------------------------------------------------------
									a = 0.06644
3-1	0.6637			0.6637	5.29218	264.609			b = 0.09895
3-2	0.6458			0.6458	5.11128	255.564			r^2 = 0.99580
3-3	0.628			0.628	4.9314	246.57
3-4	0.6337			0.6337	4.989	249.45
3-5	0.6346			0.6346	4.9981	249.905
4-1	0.683			0.683	5.48723	274.362
4-2	0.6511			0.6511	5.16485	258.242
4-3	0.6329			0.6329	4.98092	249.046
4-4	0.5842			0.5842	4.48875	224.437
4-5	0.6276			0.6276	4.92735	246.368
5-1	0.6774			0.6774	5.43064	271.532
5-2	0.6444			0.6444	5.09714	254.857
5-3	0.6313			0.6313	4.96475	248.237
5-4	0.6018			0.6018	4.66662	233.331
5-5	0.6259			0.6259	4.91017	245.509
6-1	0.7099			0.7099	5.75909	287.954
6-2	0.6593			0.6593	5.24772	262.386
6-3	0.6434			0.6434	5.08703	254.352
6-4	0.5975			0.5975	4.62316	231.158
6-5	0.6671			0.6671	5.32655	266.327
