# Supplementary material for: Total Triterpenes of Wolfiporia cocos (Schwein.) Ryvarden & Gilb Exerts Antidepressant-Like Effects in a Chronic Unpredictable Mild Stress Rat Model and Regulates the Levels of Neurotransmitters, HPA Axis and NLRP3 Pathway
Source: Front Pharmacol. 2022 Feb 14;13:793525. doi: 10.3389/fphar.2022.793525 (PMC8883346; doi:10.3389/fphar.2022.793525)
Supplement: Supplementary file 1 [file DataSheet1.ZIP › Supplementary Material/origin data/Elisa/Neurotransmitters/DA.xlsx]

## Sheet: Sheet1
Group	OD			Y	X	DA (pg/ml)			standard curve
1-1	0.7083			0.7083	453.682	22684.1			pg/ml
1-2	0.7247			0.7247	467.059	23353			0	0.076
1-3	0.6584			0.6584	412.979	20649			100	0.2499
1-4	0.6983			0.6983	445.525	22276.3			200	0.4295
1-5	0.5615			0.5615	333.939	16697			400	0.6755
									800	1.2257
2-1	0.5806			0.5806	349.519	17476			1600	2.0565
2-2	0.5484			0.5484	323.254	16162.7
2-3	0.541			0.541	317.218	15860.9			blank	0.0658
2-4	0.4708			0.4708	259.957	12997.8
2-5	0.5117			0.5117	293.318	14665.9			equation: y = a + b*x
									------------------------------------------------------------------
3-1	0.6537			0.6537	409.146	20457.3			a = 0.08630
3-2	0.6784			0.6784	429.293	21464.7			b = 0.00123
3-3	0.6982			0.6982	445.444	22272.2			r^2 = 0.99254
3-4	0.6928			0.6928	441.039	22051.9
3-5	0.5643			0.5643	336.223	16811.2
4-1	0.651			0.651	406.943	20347.2
4-2	0.5642			0.5642	336.142	16807.1
4-3	0.5796			0.5796	348.703	17435.2
4-4	0.577			0.577	346.583	17329.1
4-5	0.5694			0.5694	340.383	17019.2
5-1	0.6934			0.6934	441.528	22076.4
5-2	0.5542			0.5542	327.985	16399.2
5-3	0.5851			0.5851	353.19	17659.5
5-4	0.5764			0.5764	346.093	17304.7
5-5	0.5643			0.5643	336.223	16811.2
6-1	0.6746			0.6746	426.194	21309.7
6-2	0.5975			0.5975	363.304	18165.2
6-3	0.5901			0.5901	357.268	17863.4
6-4	0.6			0.6	365.343	18267.2
6-5	0.5963			0.5963	362.325	18116.3
