# Supplementary material for: Total Triterpenes of Wolfiporia cocos (Schwein.) Ryvarden & Gilb Exerts Antidepressant-Like Effects in a Chronic Unpredictable Mild Stress Rat Model and Regulates the Levels of Neurotransmitters, HPA Axis and NLRP3 Pathway
Source: Front Pharmacol. 2022 Feb 14;13:793525. doi: 10.3389/fphar.2022.793525 (PMC8883346; doi:10.3389/fphar.2022.793525)
Supplement: Supplementary file 1 [file DataSheet1.ZIP › Supplementary Material/origin data/Elisa/Neurotransmitters/GLU.xlsx]

## Sheet: Sheet1
Group	OD			Y	X	GLU (mg/L)			standard curve
1-1	0.5317			0.5317	8.4505	422.525			mg/L
1-2	0.5082			0.5082	7.97564	398.782			0	0.0979
1-3	0.4978			0.4978	7.76549	388.275			3	0.2521
1-4	0.4987			0.4987	7.78368	389.184			6	0.471
1-5	0.5066			0.5066	7.94331	397.166			12	0.7067
									24	1.2459
2-1	0.5804			0.5804	9.43458	471.729			48	2.5098
2-2	0.5783			0.5783	9.39214	469.607
2-3	0.5804			0.5804	9.43458	471.729			blank	0.0679
2-4	0.5323			0.5323	8.46263	423.131
2-5	0.534			0.534	8.49698	424.849			equation: y = a + b*x
									------------------------------------------------------------------
3-1	0.4975			0.4975	7.75943	387.971			a = 0.04560
3-2	0.4898			0.4898	7.60384	380.192			b = 0.04949
3-3	0.5022			0.5022	7.8544	392.72			r^2 = 0.99812
3-4	0.492			0.492	7.64829	382.415
3-5	0.5217			0.5217	8.24844	412.422
4-1	0.5198			0.5198	8.21004	410.502
4-2	0.5104			0.5104	8.0201	401.005
4-3	0.5006			0.5006	7.82207	391.104
4-4	0.5132			0.5132	8.07668	403.834
4-5	0.5583			0.5583	8.98801	449.4
5-1	0.5064			0.5064	7.93927	396.964
5-2	0.5053			0.5053	7.91704	395.852
5-3	0.4918			0.4918	7.64425	382.213
5-4	0.4837			0.4837	7.48057	374.029
5-5	0.4852			0.4852	7.51089	375.544
6-1	0.5565			0.5565	8.95163	447.582
6-2	0.4947			0.4947	7.70285	385.143
6-3	0.5008			0.5008	7.82611	391.306
6-4	0.4992			0.4992	7.79378	389.689
6-5	0.4839			0.4839	7.48462	374.231
