# Supplementary material for: Total Triterpenes of Wolfiporia cocos (Schwein.) Ryvarden & Gilb Exerts Antidepressant-Like Effects in a Chronic Unpredictable Mild Stress Rat Model and Regulates the Levels of Neurotransmitters, HPA Axis and NLRP3 Pathway
Source: Front Pharmacol. 2022 Feb 14;13:793525. doi: 10.3389/fphar.2022.793525 (PMC8883346; doi:10.3389/fphar.2022.793525)
Supplement: Supplementary file 1 [file DataSheet1.ZIP › Supplementary Material/origin data/Elisa/Neurotransmitters/NE.xlsx]

## Sheet: Sheet1
Group	OD			Y	X	NE (ng/ml)			standard curve
1-1	0.6226			0.6226	1.73875	86.9375			ng/ml
1-2	0.5835			0.5835	1.60082	80.0409			0	0.1142
1-3	0.5898			0.5898	1.62304	81.1521			0.5	0.25
1-4	0.5438			0.5438	1.46077	73.0384			1	0.4514
1-5	0.5703			0.5703	1.55425	77.7126			2	0.6905
									4	1.2772
2-1	0.5482			0.5482	1.47629	73.8145			8	2.3888
2-2	0.5291			0.5291	1.40891	70.4456
2-3	0.55			0.55	1.48264	74.1321			blank	0.0769
2-4	0.503			0.503	1.31684	65.842
2-5	0.5461			0.5461	1.46888	73.4441			equation: y = a + b*x
									------------------------------------------------------------------
3-1	0.6354			0.6354	1.7839	89.1952			a = 0.05281
3-2	0.593			0.593	1.63433	81.7165			b = 0.28347
3-3	0.5877			0.5877	1.61563	80.7817			r^2 = 0.99932
3-4	0.5577			0.5577	1.5098	75.4902
3-5	0.5848			0.5848	1.6054	80.2702
4-1	0.626			0.626	1.75074	87.5372
4-2	0.5573			0.5573	1.50839	75.4197
4-3	0.5451			0.5451	1.46535	73.2677
4-4	0.5712			0.5712	1.55743	77.8713
4-5	0.5758			0.5758	1.57366	78.6827
5-1	0.6065			0.6065	1.68195	84.0977
5-2	0.5403			0.5403	1.44842	72.4211
5-3	0.5398			0.5398	1.44666	72.3329
5-4	0.5474			0.5474	1.47347	73.6735
5-5	0.6074			0.6074	1.68513	84.2565
6-1	0.6133			0.6133	1.70594	85.2971
6-2	0.5212			0.5212	1.38104	69.0522
6-3	0.5379			0.5379	1.43996	71.9978
6-4	0.5348			0.5348	1.42902	71.451
6-5	0.5774			0.5774	1.5793	78.965
