# Supplementary material for: Total Triterpenes of Wolfiporia cocos (Schwein.) Ryvarden & Gilb Exerts Antidepressant-Like Effects in a Chronic Unpredictable Mild Stress Rat Model and Regulates the Levels of Neurotransmitters, HPA Axis and NLRP3 Pathway
Source: Front Pharmacol. 2022 Feb 14;13:793525. doi: 10.3389/fphar.2022.793525 (PMC8883346; doi:10.3389/fphar.2022.793525)
Supplement: Supplementary file 1 [file DataSheet1.ZIP › Supplementary Material/origin data/LC-MS/The components of TTPC.xlsx]

## Sheet: Sheet1
The components of TTPC.* Compounds identified using reference compounds.
Peak no.	RT[min]	Identification	Chemical formula	Neutral mass	Observed M-H- (m/z)	M-H-（m/z）	Error (ppm)	MS/MS
1	8.78	Dehydrotrametenoic acid	C30H44O3	452.329	451.321	451.321	-1.10786	369.2430, 371.2566
2	7.6	Dehydrotrametenoic acid	C30H44O3	452.329	451.321	451.321	-1.10786	407.3289, 327.2662
3*	8.31	3β-Hydroxylanosta-7,9(11),24-trien-21-oic acid	C30H46O3	454.345	453.337	453.337	0.661759	337.2513, 339.2663, 371.2566, 323.2369, 435.3245
4	9	Pinicolic acid	C30H46O3	454.345	453.337	453.337	0.661759	371.2566, 423.2871, 435.3245
5	8.59	Trametenolic acid	C30H48O3	456.36	455.354	455.353	3.07454	339.2663, 373.2717, 425.2992
6	5.71	Trametenolic acid	C30H48O3	456.36	455.349	455.353	-6.5883	425.3414, 369.2391, 401.3006
7	9.21	Dehydroeburic acid	C31H46O3	466.345	465.337	465.337	-0.859592	337.2513, 369.2391, 405.3186, 421.3470
8*	8.81	Dehydroeburicoic acid	C31H48O3	468.36	467.353	467.353	1.28383	337.2513, 339.2663, 371.2566, 279.2322, 323.2332
9	2.54	3-Oxo-16α-hydroxylanosta-7, 9(11), 24-trien-21-oic acid	C30H44O4	468.324	467.318	467.316	3.42381	455.315
10*	2.95	16α-Hydroxydehydrotrametenolic acid	C30H46O4	470.34	469.334	469.332	4.90058	407.2958, 423.3250, 375.2685, 337.2513, 393.2799, 391.2964, 313.2166, 311.2011
11	9.05	Eburcoic acid	C31H50O3	470.376	469.37	469.368	2.98273	339.2701, 373.2776, 493.3241
12	4.12	16α-Hydroxytrametenolic acid	C30H48O4	472.355	471.346	471.347	-2.97021	371.2566, 409.3111, 259.1665, 457.3269
13*	3.22	16α-Hydroxytrametenolic acid	C30H48O4	472.355	471.351	471.347	6.57689	409.3111, 407.2917, 423.3250, 337.2513, 207.1727, 427.3203, 425.3414, 275.1986
14	4.03	3-0xo-16α-hydroxylanosta-7, 9(11), 24-trien-21-oic acid	C31H44O4	480.324	479.316	479.316	-1.04315	439.3201, 419.2939, 405.2773
15	3.31	Polyporenic acid C	C31H46O4	482.34	481.331	481.332	-2.28533	466.3089, 421.3092, 403.3009, 405.2773, 383.2566, 255.1338, 259.1665
16*	4.78	Polyporenic acid C	C31H46O4	482.34	481.335	481.332	7.06373	435.3245, 421.3092, 97.0650, 311.2011, 405.2773, 403.2968, 387.2681, 271.1707
17*	3.62	Dehydrotumulosic acid	C31H48O4	484.355	483.35	483.347	5.79293	437.3393, 421.3092, 313.2166
18*	3.47	Poricoic acid B	C30H44O5	484.319	483.314	483.311	6.41409	409.2738, 211.1473, 421.3092, 365.2832, 437.3393, 349.2515, 337.2475
19	2.38	3, 24-Dioxo-16α-hydroxylanosta-7, 9(11)-dien-21-oic acid	C30H44O5	484.319	483.31	483.311	-2.89669	385.2356, 367.2271, 387.2520, 369.2391, 85.0648, 325.2170, 353.2084
20	5.59	Tumulosic acid	C31H50O5	486.371	485.365	485.363	3.2965	423.3250, 397.2740, 221.1910, 339.2663
21	3.97	Tumulosic acid	C31H50O5	486.371	485.365	485.363	3.2965	423.3250, 221.1910, 275.2020, 441.3699, 339.2663, 355.2627, 371.2566
22	4.34	Poriacosone B	C30H46O5	486.334	485.329	485.327	4.12094	441.3355, 397.2740, 351.2674, 353.2469, 371.2606, 409.2738, 467.3177
23	9.71	3β-Acetoxylanosta-7, 9(11), 24-trien-21-oic acid	C32H48O4	496.355	495.346	495.347	-3.43193	435.3245, 449.3390, 413.2648
24	1.83	6-Hydroxypolyporenoic acid C	C31H46O5	498.334	497.326	497.327	-2.01075	481.3307, 419.2939, 457.3269, 466.3045, 403.2639, 435.3245, 421.3050
25	2.48	25-Hydroxyporicoic acid C	C31H46O5	498.334	497.326	497.327	-2.01075	467.3177, 407.2958, 423.3250, 421.3092, 253.1587, 321.2224, 373.2520, 339.2323
26*	4.16	Poricoic acid A	C31H46O5	498.334	497.33	497.327	7.2387	423.2913, 381.3147, 379.2979, 211.1473, 297.2220, 363.2664, 213.1278
27	1.36	Poricoic acid E	C30H44O6	500.314	499.305	499.306	-1.60222	483.3096, 389.2655, 387.2520, 371.2566, 425.2696, 369.2391, 427.2822, 355.2280
28	5.02	3β，16α-Dihydroxy-7-oxolanosta-8,24-dien-21-oic-acid	C31H48O5	500.35	499.342	499.342	-1.00132	455.3495, 371.2566, 353.2469
29	1.36	26-Hydroxy-poricoic acid G	C31H50O5	502.366	501.357	501.358	-1.39621	423.3250, 425.3034
30	2.76	25α-Hydroxytumulosic acid	C31H50O5	502.366	501.357	501.358	-1.39621	471.3460, 369.2391, 261.1847
31	10.09	Poricoic acid CE	C33H50O4	510.371	509.363	509.363	-0.196324	447.3314, 449.3347, 413.2690
32*	6.14	Poricoic acid AM	C32H48O5	512.35	511.343	511.342	1.36895	467.349
33	5.52	3β-Hydroxy-16α-acetoxylanosta-7, 9(11), 24-trien-2l-oic acid	C32H48O5	512.35	511.343	511.342	1.36895	451.3207, 453.3329, 405.3145
34*	5.98	3-O-Acetyl-16α-hydroxydehydrotrametenolic acid	C32H48O5	512.35	511.343	511.342	1.36895	451.3207, 59.0137, 449.3043, 465.3321, 463.3199, 433.2717, 355.2241, 405.3145
35	1.76	Poricoic acid D	C31H46O6	514.329	513.322	513.322	1.36367	465.3012, 405.2773, 421.3092, 387.2520, 337.2174, 457.3313
36	6.52	Poricoic acid HM	C32H50O5	514.366	513.359	513.358	2.72714	451.3207, 453.3329, 497.3257
37*	6.88	3-O-Acetyl-16α-hydroxytrametenolic acid	C32H50O5	514.366	513.359	513.358	2.72714	453.3285, 207.1757, 467.3487
38	7.41	5-8-Peroxydehydrotumulosic acid	C31H46O6	514.329	513.332	513.322	19.481	481.3307, 497.3257, 419.2982, 495.3092, 435.3288, 479.3156, 421.3092
39	3.57	5,8α-Dioxy-3β,16α-dihydroxyl-lanost-7(11),24-dien-21-oic acid	C31H48O6	516.345	515.338	515.337	1.35833	455.3146, 497.3257, 439.2815, 453.2980, 439.2815
40	5.95	3-Oxo-16α-acetyloxylanosta-7, 9(11), 24-trien-21-oic acid	C33H48O5	524.35	523.342	523.342	-1.33756	463.3199, 479.3514
41	6.21	3-Oxo-16α-acetyloxylanosta-7, 9(11), 24-trien-21-oic acid	C33H48O5	524.35	523.346	523.342	7.64318	463.3199, 465.3321, 433.2717, 59.0137, 448.2935, 479.3514, 429.2614, 432.2919
42*	6.76	Dehydropachymic acid	C33H50O5	526.366	525.358	525.358	0	465.3365, 481.3667, 479.3514, 429.2614, 439.3544, 421.3470
43	8.84	Poricoic acid AE	C33H50O5	526.366	525.358	525.358	0	497.3623, 481.3622, 465.3365, 437.3393, 415.2780
44	3.41	Poricoic acid DM	C32H48O6	528.345	527.336	527.337	-2.65485	431.2791, 413.2690, 397.2413, 83.0521, 369.2430
45	2.76	Poricoic acid DM	C32H48O6	528.345	527.336	527.337	-2.65485	431.2791, 355.2441, 453.2980, 449.3043, 315.1949
46	4.55	Poricoic acid HE	C32H48O6	528.345	527.336	527.337	-2.65485	431.2791, 413.2690, 397.2372, 83.0502, 369.2430, 469.3297, 371.2566, 97.0650
47*	7.1	Pachymic Acid	C33H52O5	528.382	527.378	527.374	8.72247	465.3365, 467.3487, 221.1910, 59.0153, 405.3145, 317.2087, 497.3257
48	4.71	3β-Acetyloxyl-16α-hydroxyl-24-oxolanosta-7, 9(11) -dien-21-oic acid	C32H50O6	530.361	529.351	529.353	-4.34493	431.2791, 413.2690, 397.2372, 85.0648, 369.2430, 469.3297, 371.2566
49	3.88	3-O-acetyl-16α, 26-dihydroxytrametenolic acid	C32H50O6	530.361	529.351	529.353	-4.34493	469.3341, 511.3430, 451.3207, 397.2740, 427.2822, 367.2977, 409.3111, 85.0648
50	4.81	6α-Hydroxydehydropachymic acid	C33H50O6	542.361	541.352	541.353	-0.73889	481.3352, 413.2690, 469.3297, 467.3177, 451.3207
51	5.83	6α-Hydroxydehydropachymic acid	C33H50O6	542.361	541.352	541.353	-0.73889	497.3577, 525.3580, 465.3365, 437.3393
52	5.28	6α-Hydroxydehydropachymic acid	C33H50O6	542.361	541.352	541.353	-0.73889	497.3623, 481.3307, 113.0957, 483.3502, 355.2241, 383.2526, 371.2566
53	3.31	6α-Hydroxydehydropachymic acid	C33H50O6	542.361	541.352	541.353	-0.73889	481.3352, 59.0137, 523.3369, 497.3257, 463.3155, 437.3393
54	5.52	29-Hydroxydehydropachymic acid	C33H50O6	542.361	541.352	541.353	-0.73889	513.3502, 163.1109, 481.3307, 495.3457, 453.3329
55	4.16	6α-Hydroxydehydropachymic acid	C33H50O6	542.361	541.357	541.353	7.94306	465.3365, 337.2513, 313.2166
56	1.71	26-Hydroxyporicoic acid DM	C32H48O7	544.34	543.332	543.332	-0.920247	447.2708, 429.2614
57	2.85	26-Hydroxyporicoic acid DM	C32H48O7	544.34	543.336	543.332	7.73008	467.3133, 451.2815, 481.3263
58	4.03	25-Hydroxypachymic acid	C33H52O6	544.376	543.37	543.369	2.20845	485.3647, 183.0114, 467.3177, 311.1650
59	5.9	25-Hydroxypachymic acid	C33H52O6	544.376	543.37	543.369	2.20845	415.2822, 465.3321, 115.0752, 369.2430, 399.2847
60	8.16	16-O-acetyl-pachymic acid	C35H54O6	570.392	569.385	569.384	0.878142	509.3630, 553.3877, 525.3580
61	1.95	5,8α-Epidioxy-3β-[(2-hydroxyacetyl)oxy]-16-hydroxylanosta-6, 9(11), 24-trien-21-oic acid	C33H48O8	572.335	571.326	571.327	-1.22522	539.3389, 463.3199, 75.0079, 499.3372, 433.2717
62	4.55	-	C34H52O7	572.371	571.361	571.364	-5.07558	465.3365, 529.3459
63	5.28	O-acetyldehydropachymic acid methyl ester	C36H54O6	582.392	581.38	581.384	-6.88013	483.3502, 465.3365
64	5.21	O-acetylpachymic acid methylester	C35H54O7	584.408	583.396	583.4	-5.82791	437.3436, 439.3587
65	7.76	3β-Benzoyldehydrotumulosic acid	C38H52O5	588.381	587.375	587.374	2.72399	465.3365, 121.0290, 475.2845, 137.0253, 457.2700
66	6.29	3β-p-Hydroxybenzoyldehydrotumulosic acid	C38H52O6	604.376	603.37	603.369	1.98883	559.3774, 475.2845, 137.0229, 457.2743, 93.0343
67	4.65	3-epi-(3'-hydroxyl-3'-methylglut aryloxyl)-dehydrotumulosic acid	C37H56O8	628.398	627.392	627.39	4.30355	483.3502, 525.3580, 565.3896, 485.3512, 465.3365, 527.3547, 567.3781
68	5.02	3-epi-(3'-hydroxyl-3'-methylglut aryloxyl)-tumulosic acid	C37H58O8	630.413	629.405	629.405	-0.794401	485.3647, 527.3735, 567.4073, 101.0227
69	1.95		C37H56O9	644.392	643.384	643.385	-0.932568	541.3477, 499.3372, 581.3802
