# Supplementary material for: Total Triterpenes of Wolfiporia cocos (Schwein.) Ryvarden & Gilb Exerts Antidepressant-Like Effects in a Chronic Unpredictable Mild Stress Rat Model and Regulates the Levels of Neurotransmitters, HPA Axis and NLRP3 Pathway
Source: Front Pharmacol. 2022 Feb 14;13:793525. doi: 10.3389/fphar.2022.793525 (PMC8883346; doi:10.3389/fphar.2022.793525)
Supplement: Supplementary file 1 [file DataSheet1.ZIP › Supplementary Material/origin data/PCR/PCR.xlsm]

## Sheet: NLRP3
	Gene name			△CT=CTtarget gene-Ctreference gene		△△CT=△CTexperimental-△Ctnormalization		amplification multiples=2-△△CT
Group	GAPDH	NLRP3		NLRP3		NLRP3		NLRP3
normalization	17.2658	30.3935		13.1277		0		1
Control	17.093	29.93		12.837		-0.290667		1.22321
	17.029	30.01		12.981		-0.146667		1.10701
	17.151	30.171		13.02		-0.107667		1.07748
	17.576	30.848		13.272		0.144333		0.904797
	17.524	30.707		13.183		0.0553333		0.962372
	17.222	30.695		13.473		0.345333		0.787126
Model	17.975	30.698		12.723		-0.404667		1.32378
	17.923	30.53		12.607		-0.520667		1.43462
	18.04	30.006		11.966		-1.16167		2.23716
	18.733	29.846		11.113		-2.01467		4.04087
	18.69	29.727		11.037		-2.09067		4.25945
	18.615	30.19		11.575		-1.55267		2.93359
FH	16.774	29.888		13.114		-0.0136667		1.00952
	16.635	30.281		13.646		0.518333		0.698178
	16.686	30.096		13.41		0.282333		0.82226
	16.397	29.752		13.355		0.227333		0.854212
	16.289	29.881		13.592		0.464333		0.724806
	16.503	29.537		13.034		-0.0936667		1.06708
TTPCL	16.291	29.244		12.953		-0.174667		1.1287
	16.358	29.464		13.106		-0.0216667		1.01513
	16.413	29.139		12.726		-0.401667		1.32103
	18.13	30.23		12.1		-1.02767		2.03872
	18.065	30.482		12.417		-0.710667		1.63656
	17.759	30.024		12.265		-0.862667		1.8184
TTPCM	16.574	28.63		12.056		-1.07167		2.10186
	16.548	28.647		12.099		-1.02867		2.04014
	16.62	28.466		11.846		-1.28167		2.4312
	18.622	32.169		13.547		0.419333		0.74777
	18.626	32.197		13.571		0.443333		0.735433
	18.655	32.109		13.454		0.326333		0.797561
TTPCH	17.234	31.188		13.954		0.826333		0.563961
	17.22	31.26		14.04		0.912333		0.531325
	17.219	31.254		14.035		0.907333		0.53317
	17.7	30.012		12.312		-0.815667		1.76011
	17.759	30.191		12.432		-0.695667		1.61963
	17.881	30.062		12.181		-0.946667		1.92741

## Sheet: ASC
	Gene name			△CT=CTtarget gene-Ctreference gene		△△CT=△CTexperimental-△Ctnormalization		amplification multiples=2-△△CT
Group	GAPDH	R-ASC		R-ASC		R-ASC		R-ASC
normalization	14.9007	26.4675		11.5668		0		1
Control	15.631	26.901		11.27		-0.296833		1.22845
	15.652	27.031		11.379		-0.187833		1.13905
	15.51	27.006		11.496		-0.0708333		1.05032
	14.172	25.839		11.667		0.100167		0.932925
	14.183	25.963		11.78		0.213167		0.862642
	14.256	26.065		11.809		0.242167		0.845475
Model	16.646	27.485		10.839		-0.727833		1.65615
	16.449	27.149		10.7		-0.866833		1.82366
	16.294	27.187		10.893		-0.673833		1.59531
	15.697	25.791		10.094		-1.47283		2.77566
	16.351	25.851		9.5		-2.06683		4.18966
	15.708	25.802		10.094		-1.47283		2.77566
FH	16.936	27.8		10.864		-0.702833		1.6277
	15.861	26.581		10.72		-0.846833		1.79855
	16.016	27.016		11		-0.566833		1.48127
	15.802	27.429		11.627		0.0601667		0.959153
	16.408	27.745		11.337		-0.229833		1.1727
	16.179	27.66		11.481		-0.0858333		1.0613
TTPCL	15.368	26.433		11.065		-0.501833		1.41601
	15.955	27.135		11.18		-0.386833		1.30752
	15.654	26.962		11.308		-0.258833		1.19651
	15.763	26.304		10.541		-1.02583		2.03614
	15.608	26.437		10.829		-0.737833		1.66767
	15.687	26.418		10.731		-0.835833		1.78489
TTPCM	15.884	27.189		11.305		-0.261833		1.199
	16.305	27.179		10.874		-0.692833		1.61645
	15.14	27.059		11.919		0.352167		0.783407
	15.551	27.055		11.504		-0.0628333		1.04452
	15.162	27.03		11.868		0.301167		0.811596
	14.747	25.434		10.687		-0.879833		1.84016
TTPCH	14.304	25.941		11.637		0.0701667		0.952528
	14.368	26.122		11.754		0.187167		0.878329
	14.281	26.162		11.881		0.314167		0.804315
	15.856	27.266		11.41		-0.156833		1.11484
	15.755	27.42		11.665		0.0981667		0.934219
	15.957	27.302		11.345		-0.221833		1.16621

## Sheet: caspase-1
	Gene name			△CT=CTtarget gene-Ctreference gene		△△CT=△CTexperimental-△Ctnormalization		amplification multiples=2-△△CT
Group	GAPDH	Caspase 1		Caspase 1		Caspase 1		Caspase 1
normalization	14.9007	24.1		9.19933		0		1
Control	15.631	24.734		9.103		-0.0963333		1.06905
	15.652	24.796		9.144		-0.0553333		1.0391
	15.51	24.874		9.364		0.164667		0.892135
	14.172	23.395		9.223		0.0236667		0.983729
	14.183	23.28		9.097		-0.102333		1.07351
	14.256	23.521		9.265		0.0656667		0.955504
Model	15.697	23.891		8.194		-1.00533		2.00741
	16.351	23.574		7.223		-1.97633		3.93492
	15.708	23.628		7.92		-1.27933		2.42727
	16.896	25.015		8.119		-1.08033		2.11452
	17.184	25.423		8.239		-0.960333		1.94576
	16.668	24.995		8.327		-0.872333		1.83062
FH	15.861	24.82		8.959		-0.240333		1.18127
	16.016	24.798		8.782		-0.417333		1.33546
	15.802	24.858		9.056		-0.143333		1.10445
	16.408	25.733		9.325		0.125667		0.91658
	16.179	25.708		9.529		0.329667		0.79572
	16.868	25.691		8.823		-0.376333		1.29804
TTPCL	15.368	24.808		9.44		0.240667		0.846354
	15.654	25.258		9.604		0.404667		0.755411
	15.763	24.64		8.877		-0.322333		1.25035
	15.608	24.683		9.075		-0.124333		1.09
	15.687	24.677		8.99		-0.209333		1.15615
	16.654	25.535		8.881		-0.318333		1.24689
TTPCM	15.884	24.615		8.731		-0.468333		1.38351
	16.305	24.594		8.289		-0.910333		1.87948
	16.615	24.734		8.119		-1.08033		2.11452
	15.14	24.869		9.729		0.529667		0.692715
	15.551	24.966		9.415		0.215667		0.861148
	15.162	24.978		9.816		0.616667		0.652176
TTPCH	14.304	23.803		9.499		0.299667		0.81244
	14.368	23.947		9.579		0.379667		0.768615
	14.281	24.041		9.76		0.560667		0.677989
	15.856	24.504		8.648		-0.551333		1.46544
	15.755	24.482		8.727		-0.472333		1.38735
	15.957	24.335		8.378		-0.821333		1.76704

## Sheet: IL-1β
	Gene name			△CT=CTtarget gene-Ctreference gene		△△CT=△CTexperimental-△Ctnormalization		amplification multiples=2-△△CT
Group	GAPDH	Caspase 1		Caspase 1		Caspase 1		Caspase 1
normalization	14.9007	28.9242		14.0235		0		1
Control	15.631	29.136		13.505		-0.5185		1.43247
	15.652	29.194		13.542		-0.4815		1.39619
	15.51	29.145		13.635		-0.3885		1.30903
	14.172	28.246		14.074		0.0505		0.965602
	14.183	29.003		14.82		0.7965		0.575744
	14.256	28.821		14.565		0.5415		0.687056
Model	16.646	29.013		12.367		-1.6565		3.15251
	15.862	28.855		12.993		-1.0305		2.04273
	16.079	29.317		13.238		-0.7855		1.72369
	15.697	28.96		13.263		-0.7605		1.69408
	16.351	28.607		12.256		-1.7675		3.40463
	15.708	28.578		12.87		-1.1535		2.22453
FH	17.224	30.337		13.113		-0.9105		1.8797
	15.861	29.343		13.482		-0.5415		1.45549
	16.016	29.599		13.583		-0.4405		1.35707
	15.802	29.864		14.062		0.0385		0.973667
	16.408	30.512		14.104		0.0805		0.94573
	16.179	30.067		13.888		-0.1355		1.09847
TTPCL	15.368	28.92		13.552		-0.4715		1.38655
	15.955	29.132		13.177		-0.8465		1.79813
	15.654	28.918		13.264		-0.7595		1.6929
	15.763	29		13.237		-0.7865		1.72488
	15.608	29.098		13.49		-0.5335		1.44744
	15.687	28.624		12.937		-1.0865		2.12358
TTPCM	15.14	29.6		14.46		0.4365		0.738925
	15.551	29.627		14.076		0.0525		0.964264
	15.162	29.531		14.369		0.3455		0.787035
	14.747	27.693		12.946		-1.0775		2.11038
	15.277	27.681		12.404		-1.6195		3.07269
	14.953	27.834		12.881		-1.1425		2.20763
TTPCH	14.304	29.032		14.728		0.7045		0.613655
	14.368	28.806		14.438		0.4145		0.750279
	14.281	29.258		14.977		0.9535		0.516378
	15.856	29.875		14.019		-0.0045		1.00312
	15.755	30.185		14.43		0.4065		0.754451
	15.957	30.277		14.32		0.2965		0.814225

## Sheet: IL-18
	Gene name			△CT=CTtarget gene-Ctreference gene		△△CT=△CTexperimental-△Ctnormalization		amplification multiples=2-△△CT
Group	GAPDH	Caspase 1		Caspase 1		Caspase 1		Caspase 1
normalization	14.9007	24.5307		9.63		0		1
Control	15.631	24.744		9.113		-0.517		1.43098
	15.652	24.951		9.299		-0.331		1.25788
	15.51	25.039		9.529		-0.101		1.07252
	14.172	24.157		9.985		0.355		0.78187
	14.183	23.996		9.813		0.183		0.880869
	14.256	24.297		10.041		0.411		0.752102
Model	16.449	25.258		8.809		-0.821		1.76663
	16.294	25.345		9.051		-0.579		1.49381
	16.224	25.34		9.116		-0.514		1.428
	15.697	23.58		7.883		-1.747		3.3566
	16.351	23.621		7.27		-2.36		5.1337
	15.708	23.656		7.948		-1.682		3.20872
FH	15.861	25.26		9.399		-0.231		1.17365
	16.016	25.41		9.394		-0.236		1.17772
	15.802	25.458		9.656		0.026		0.98214
	16.408	25.604		9.196		-0.434		1.35097
	16.179	25.999		9.82		0.19		0.876606
	16.868	26.248		9.38		-0.25		1.18921
TTPCL	15.368	25.3		9.932		0.302		0.811127
	15.955	25.473		9.518		-0.112		1.08073
	15.654	25.488		9.834		0.204		0.86814
	15.763	24.314		8.551		-1.079		2.11257
	15.608	24.364		8.756		-0.874		1.83274
	15.687	24.518		8.831		-0.799		1.73989
TTPCM	15.884	24.627		8.743		-0.887		1.84933
	16.305	24.866		8.561		-1.069		2.09798
	16.615	25.198		8.583		-1.047		2.06623
	15.14	25.308		10.168		0.538		0.688725
	15.551	25.398		9.847		0.217		0.860353
	15.162	25.241		10.079		0.449		0.73255
TTPCH	14.304	24.589		10.285		0.655		0.635075
	14.368	24.627		10.259		0.629		0.646624
	14.281	24.486		10.205		0.575		0.671286
	15.856	25.125		9.269		-0.361		1.28432
	15.755	25.355		9.6		-0.03		1.02101
	15.957	25.33		9.373		-0.257		1.19499
