# Supplementary material for: Total Triterpenes of Wolfiporia cocos (Schwein.) Ryvarden & Gilb Exerts Antidepressant-Like Effects in a Chronic Unpredictable Mild Stress Rat Model and Regulates the Levels of Neurotransmitters, HPA Axis and NLRP3 Pathway
Source: Front Pharmacol. 2022 Feb 14;13:793525. doi: 10.3389/fphar.2022.793525 (PMC8883346; doi:10.3389/fphar.2022.793525)
Supplement: Supplementary file 1 [file DataSheet1.ZIP › Supplementary Material/origin data/WB/WB.xlsm]

## Sheet: Sheet1
	NLRP3	ASC	Pro Caspase-1	Caspase-1	Pro IL-1β	IL-1β	Pro IL-18	IL-18	β-Actin
	74898	44979	549792	72450	286440	67200	467400	60918	615912
	376200	384384	132756	396375	64974	537138	128520	332880	623220
	194157	114453	337995	216780	188160	133182	328878	183744	616140
	301500	277200	252521	267840	122388	292448	261120	299425	610464
	227840	141733	297600	238375	167504	155900	314096	232576	626880
	180200	85899	447868	164400	235824	103428	381888	130416	625048
	NLRP3	ASC	Pro Caspase-1	Caspase-1	Pro IL-1β	IL-1β	Pro IL-18	IL-18	β-Actin
1	96525	39936	567720	119140	453258	81315	453302	44388	610560
2	471393	286272	180700	364416	150072	690726	179400	413100	605219
3	276892	120120	357408	245376	274688	305472	336256	229460	602928
4	345960	227200	274560	295360	208926	530640	265205	341806	612920
5	288350	157731	331200	256074	250320	389100	311025	257540	595296
6	172200	62928	431680	175168	324800	286900	368550	132756	597600
	NLRP3	ASC	Pro Caspase-1	Caspase-1	Pro IL-1β	IL-1β	Pro IL-18	IL-18	β-Actin
1	78384	38313	577530	105125	410400	48618	407778	59228	668736
2	435591	348192	157638	416640	124683	667128	122100	404928	656720
3	232389	177045	381804	286210	280488	261195	290848	231760	660071
4	344960	277530	305319	334486	193452	448350	246450	335340	675079
5	270928	218592	344190	298127	271200	260736	272112	248210	661941
6	178750	154560	470400	201552	316160	120750	340340	193596	666988
gray value/β-actin 1	NLRP3	ASC	Pro Caspase-1	Caspase-1	Pro IL-1β	IL-1β	Pro IL-18	IL-18	β-Actin
1	0.121605	0.0730283	0.892647	0.11763	0.465066	0.109106	0.758875	0.098907	1
2	0.603639	0.616771	0.213016	0.636011	0.104255	0.861875	0.206219	0.534129	1
3	0.315118	0.185758	0.548569	0.351836	0.305385	0.216155	0.533772	0.298218	1
4	0.493887	0.454081	0.413654	0.438748	0.200484	0.479059	0.42774	0.490488	1
5	0.363451	0.226093	0.474732	0.380256	0.267203	0.248692	0.501046	0.371006	1
6	0.288298	0.137428	0.716534	0.26302	0.377289	0.165472	0.610974	0.20865	1
gray value/β-actin 2	NLRP3	ASC	Pro Caspase-1	Caspase-1	Pro IL-1β	IL-1β	Pro IL-18	IL-18	β-Actin
1	0.158093	0.0654088	0.929835	0.195132	0.742364	0.133181	0.742436	0.0727005	1
2	0.77888	0.473006	0.29857	0.602123	0.247963	1.14128	0.296422	0.682563	1
3	0.459246	0.199228	0.592787	0.406974	0.45559	0.506648	0.557705	0.380576	1
4	0.564446	0.370685	0.447954	0.48189	0.34087	0.865757	0.432691	0.557668	1
5	0.484381	0.264962	0.556362	0.430162	0.420497	0.653624	0.522471	0.432625	1
6	0.288153	0.105301	0.722356	0.293119	0.543507	0.480087	0.616717	0.222149	1
gray value/β-actin 3	NLRP3	ASC	Pro Caspase-1	Caspase-1	Pro IL-1β	IL-1β	Pro IL-18	IL-18	β-Actin
1	0.117212	0.0572917	0.863614	0.1572	0.613695	0.0727013	0.609774	0.0885671	1
2	0.663283	0.530199	0.240038	0.634426	0.189857	1.01585	0.185924	0.616592	1
3	0.352067	0.268221	0.578429	0.433605	0.424936	0.395707	0.440631	0.351114	1
4	0.510992	0.411107	0.452272	0.495477	0.286562	0.664144	0.365068	0.496742	1
5	0.409293	0.330229	0.519971	0.450383	0.409704	0.393896	0.411082	0.374973	1
6	0.267996	0.231728	0.70526	0.302182	0.474012	0.181038	0.510264	0.290254	1
NLRP3 group	灰度比				ASC group
1	0.121605	0.158093	0.117212		1	0.0730283	0.0654088	0.0572917
2	0.603639	0.77888	0.663283		2	0.616771	0.473006	0.530199
3	0.315118	0.459246	0.352067		3	0.185758	0.199228	0.268221
4	0.493887	0.564446	0.510992		4	0.454081	0.370685	0.411107
5	0.363451	0.484381	0.409293		5	0.226093	0.264962	0.330229
6	0.288298	0.288153	0.267996		6	0.137428	0.105301	0.231728
Pro Caspase-1 group					Caspase-1 group
1	0.892647	0.929835	0.863614		1	0.11763	0.195132	0.1572
2	0.213016	0.29857	0.240038		2	0.636011	0.602123	0.634426
3	0.548569	0.592787	0.578429		3	0.351836	0.406974	0.433605
4	0.413654	0.447954	0.452272		4	0.438748	0.48189	0.495477
5	0.474732	0.556362	0.519971		5	0.380256	0.430162	0.450383
6	0.716534	0.722356	0.70526		6	0.26302	0.293119	0.302182
Pro IL-1β group					IL-1β group
1	0.465066	0.742364	0.613695		1	0.109106	0.133181	0.0727013
2	0.104255	0.247963	0.189857		2	0.861875	1.14128	1.01585
3	0.305385	0.45559	0.424936		3	0.216155	0.506648	0.395707
4	0.200484	0.34087	0.286562		4	0.479059	0.865757	0.664144
5	0.267203	0.420497	0.409704		5	0.248692	0.653624	0.393896
6	0.377289	0.543507	0.474012		6	0.165472	0.480087	0.181038
Pro IL-18 group					IL-18 group
1	0.758875	0.742436	0.609774		1	0.098907	0.0727005	0.0885671
2	0.206219	0.296422	0.185924		2	0.534129	0.682563	0.616592
3	0.533772	0.557705	0.440631		3	0.298218	0.380576	0.351114
4	0.42774	0.432691	0.365068		4	0.490488	0.557668	0.496742
5	0.501046	0.522471	0.411082		5	0.371006	0.432625	0.374973
6	0.610974	0.616717	0.510264		6	0.20865	0.222149	0.290254
